# Supplementary material for: Evaluation of the Lower Trapezius Muscle Using Ultrasound Panoramic View (a Novel Approach): An Intra- and Inter-Rater Reliability Study
Source: Int J Environ Res Public Health. 2020 Sep 29;17(19):7123. doi: 10.3390/ijerph17197123 (PMC7579079; doi:10.3390/ijerph17197123)
Supplement: Supplementary file 1 [file ijerph-17-07123-s001.zip]

Archive with 2 entries (2 files):
- Journal┬┤s presentation.mp4
- __MACOSX/._Journal┬┤s presentation.mp4
